# Supplementary material for: Post-traumatic stress disorder (PTSD) among Filipino boys subjected to non-therapeutic ritual or medical surgical procedures: A retrospective cohort study
Source: Ann Med Surg (Lond). 2019 Apr 25;42:19–22. doi: 10.1016/j.amsu.2019.04.004 (PMC6506608; doi:10.1016/j.amsu.2019.04.004)
Supplement: Multimedia component 1 [file mmc1.xml]

<?xml version="1.0" encoding="utf-8" standalone="no"?>
<data>
  <datasets>
    <author>gboyle@unimelb.edu.au</author>
    <type>0</type>
    <dataset>
      <value>2</value>
      <reason>The data that has been used is confidential</reason>
      <comments />
    </dataset>
  </datasets>
</data>
